# Supplementary material for: LncRNAOmics: A Comprehensive Review of Long Non-Coding RNAs in Plants
Source: Genes (Basel). 2025 Jun 29;16(7):765. doi: 10.3390/genes16070765 (PMC12294436; doi:10.3390/genes16070765)
Supplement: Supplementary file 1 [file genes-16-00765-s001.zip]

Archive with 3 entries (3 files):
- Supplementary Table S1.pdf
- Supplementary Table S2.pdf
- Supplementary Text S1 and S2 .pdf
